# Supplementary material for: Dietary Sodium-Potassium Imbalance and Hypertension: Causal Pathways Involving Gut Microbiota Dysbiosis, Inflammation, and Metabolic Disorders
Source: Rev Cardiovasc Med. 2025 Dec 18;26(12):44058. doi: 10.31083/RCM44058 (PMC12781002; doi:10.31083/RCM44058)
Supplement: Supplementary file 1 [file 2153-8174-26-12-44058-s1.zip]

Archive with 1 entries (1 files):
- Supplementary Tables 1-15.xlsx
