# Supplementary material for: Dietary Sodium-Potassium Imbalance and Hypertension: Causal Pathways Involving Gut Microbiota Dysbiosis, Inflammation, and Metabolic Disorders
Source: Rev Cardiovasc Med. 2025 Dec 18;26(12):44058. doi: 10.31083/RCM44058 (PMC12781002; doi:10.31083/RCM44058)
Supplement: Supplementary file 1 [file 2153-8174-26-12-44058-s1.zip › Supplementary Tables 1-15.xlsx]

## Sheet: S1
Supplementary Table 1. GWAS Data
Trait name	GWAS ID	Trait number	Sample size (cases,controls)	Ethnicity	PMID
UNa/UK ratio	ieu-b-72	1	326938	European	32008434
Hypertension, essential (finngen R11 database)	/	1	433059 (116714,316345)	European	/
Inflammatory proteins	GCST90274758-GCST90274848	91	14824	European	37563310
Immune cells	GCST0001391-GCST0002121	731	3757	European	32929287
Plasma metabolites	GCST90199621-GCST90201020	1400	8299	European	36635386
Gut microbiota
MiBioGen consortium	/	211	18340	Multi-ancestry	33462485
Dutch Microbiome Project	GCST90027446-GCST90027857	412	7738	European	35115690
FINRISK study	GCST90032172-GCST90032644	473	5959	European	35115689
German individuals study	GCST90011301-GCST90011730	430	8956	European	33462482

## Sheet: S2
Supplementary Table 2. Additional Metabolic Indicators of the Participants
Variables	UNa/UK ratio<4.40	UNa/UK ratio>4.40	P-value
	(n=605)	(n=605)
HR,beats per min	78 (72, 88)	80 (72, 90)	0.073
Leukocytes,109/L	6.01 (5.15, 7.24)	6.02 (5.05, 7.29)	0.74
Granulocytes,109/L	3.46 (2.74, 4.34)	3.57 (2.79, 4.53)	0.167
Monocytes,109/L	0.39 (0.31, 0.48)	0.39 (0.31, 0.49)	0.642
Lymphocytes,109/L	1.92 (1.59, 2.38)	1.91 (1.58, 2.29)	0.158
PLT,109/L	231 (197, 268)	237 (202, 274)	0.195
Na,mmol/L	140.93 (139.58, 142.46)	141.02 (139.71, 142.39)	0.551
K,mmol/L	4.00 (3.75, 4.20)	3.94 (3.70,4.19)	0.044
ApoAI,g/L	1.40 (1.25, 1.58)	1.37 (1.23, 1.54)	0.028
ApoB,g/L	0.94 (0.79, 1.09)	0.94 (0.77, 1.09)	0.497
ApoAI/ApoB	1.49 (1.25, 1.83)	1.49 (1.25, 1.80)	0.544
Total protein,g/L	70.06 (66.12, 73.7)	69.57 (65.7, 73.8)	0.49
Albumin,g/L	43.08 (40.34, 45.54)	42.7 (40.22, 45.36)	0.244
Globulin,g/L	26.59 (24.36, 29.16)	26.85 (24.53, 29.28)	0.874
Albumin/Globulin	1.614 (1.41, 1.785)	1.587 (1.422, 1.761)	0.572
Total bilirubin,umol/L	12.97 (10.03, 17.07)	12.69 (10, 16.5)	0.676
Direct bilirubin,umol/L	3.9 (3.02, 5.02)	3.98 (3.02, 5.26)	0.338
Indirect bilirubin,umol/L	9.06 (7.04, 11.97)	8.95 (6.93, 11.47)	0.379
ALP,U/L	68.02 (57.42, 83.25)	68.99 (57.83, 81)	0.932
Tryptophan,umol/L	51.53 (44.85, 58.69)	52.16 (44.7, 59.3)	0.504
Citrulline,umol/L	19.64 (16.36, 23.92)	20.17 (16.11, 24.09)	0.619
Methionine,umol/L	21.82 (18.79, 25.31)	21.93 (19.2, 25.15)	0.454
Cysteine,umol/L	186.96 (1.34, 278.45)	174.32 (1.45, 271.68)	0.565
Homocysteine,umol/L	10.17 (8.79, 11.29)	10.06 (8.59, 11.68)	0.788
Methionine,umol/L	14.24 (12.29, 16.79)	14.49 (12.4, 16.82)	0.817
Tyrosine,umol/L	45.69 (38.98, 55.9)	46.93 (38.49, 57.76)	0.471
Phenylalanine,umol/L	41.97 (37.41, 48.02)	42.09 (36.49, 47.64)	0.404
Valine,umol/L	138.6 (118.44, 160.63)	140.85 (118.88, 164.31)	0.252
Lysine,umol/L	200.63 (145.24, 259.3)	189.8 (137.05, 256.71)	0.123
Serine,umol/L	59.32 (49.44, 68.05)	59.3 (49.28, 67.99)	0.816
Histidine,umol/L	78.92 (60.84, 96.9)	80.06 (60.1, 99.04)	0.578
Ornithine,umol/L	32.47 (20.73, 39.75)	31.74 (19.94, 41.17)	0.926
Arginine,umol/L	7.06 (3.78, 12.07)	6.74 (3.7, 11.81)	0.324
Threonine,umol/L	35.63 (27.79, 42.46)	35.68 (27.72, 43.88)	0.33
Alanine,umol/L	227.37 (185.3, 271.4)	226.21 (187.85, 273.72)	0.987
Aspartic acid,umol/L	46.46 (33.17, 59.15)	45.65 (31.87, 60.79)	0.794
Glutamine,umol/L	11.16 (8.47, 14.06)	10.93 (8.23, 13.8)	0.157
Asparagine,umol/L	81 (66.72, 98.13)	82.48 (67.56, 100.54)	0.242
Aspartic acid/Asparagine	0.98 (0.57, 1.75)	0.97 (0.53, 1.61)	0.143

## Sheet: S3
Supplementary Table 3. Variance Inflation Factor for Collinearity Diagnosis of Variables in Regression Analysis
	VIF
UNa/UK Ratio	1.018
Age	1.095
Gender	1.185
Serum sodium	1.064
Serum potassium	1.016
Creatinine	1.153
Diabetes	1.056

## Sheet: S4
Supplementary Table 4. Sensitivity Analysis of the UNa/UK Ratio on HTN
Exposure	Outcome	Pleiotropy			Heterogenenity
		MR_egger_intercept	MR_egger_se	MR_egger_pval	IVW_Q	IVW_Q_df	IVW_Q_pval	MR_egger_Q	MR_egger_Q_df	MR_egger_Q_pval
UNa/UK ratio	HTN	-0.0057261	0.0122735	0.648549	27.7621	14	0.0152983	27.3049	13	0.0112976

## Sheet: S5
Supplementary Table 5. MR Analysis of HTN on the UNa/UK Ratio
Exposure	Outcome	Method	nSNP	Beta	SE	OR	95%CI	P-value
HTN	UNa/UK ratio	IVW (multiplicative random effects)	141	-0.0151338	0.0065295	0.98498	0.9725-0.9977	0.0204628
HTN	UNa/UK ratio	MR Egger	141	-0.0151915	0.0221097	0.984923	0.9432-1.0285	0.493164
HTN	UNa/UK ratio	Weighted median	141	-0.0133496	0.00869564	0.986739	0.9701-1.0037	0.124732
HTN	UNa/UK ratio	Weighted mode	141	0.00260231	0.0230533	1.00261	0.9583-1.0489	0.910286

## Sheet: S6
Supplementary Table 6. MR Analyses of the UNa/UK Ratio on Circulating Inflammatory Proteins (P-IVW<0.05)
Exposure	Outcome		Method	nSNP	Beta	SE	OR	OR(95%CI)	P-value	P-FDR
UNa/UK ratio	Fractalkine levels		IVW	24	-0.572304	0.194266	0.564224	0.3856-0.8257	0.00321934	0.0813596
			MR Egger	24	-1.80523	0.824368	0.164437	0.0327-0.8274	0.039429	0.717608
			Weighted median	24	-0.714152	0.231888	0.489607	0.3108-0.7713	0.00207186	0.18854
			Weighted mode	24	-1.01868	0.428148	0.361072	0.1560-0.8357	0.0260285	0.999629
UNa/UK ratio	T-cell surface glycoprotein CD6 isoform levels		IVW	24	-0.458274	0.156587	0.632374	0.4652-0.8595	0.00342639	0.0813596
			MR Egger	24	-0.867324	0.681689	0.420074	0.1104-1.5981	0.216544	0.751613
			Weighted median	24	-0.463212	0.21832	0.629259	0.4102-0.9653	0.0338617	0.805004
			Weighted mode	24	-0.276607	0.436108	0.758353	0.3226-1.7828	0.532168	0.999629
UNa/UK ratio	Urokinase-type plasminogen activator levels		IVW	24	-0.467747	0.160174	0.626412	0.4576-0.8574	0.0034976	0.0813596
			Weighted median	24	-0.583265	0.23591	0.558073	0.3515-0.8861	0.0134205	0.610634
			MR Egger	24	-0.926256	0.704209	0.396034	0.0996-1.5746	0.201949	0.751613
			Weighted mode	24	-0.739556	0.501709	0.477326	0.1785-1.2761	0.154019	0.999629
UNa/UK ratio	Interleukin-24 levels		IVW	24	0.504198	0.179457	1.65566	1.1647-2.3536	0.00496056	0.0902822
			MR Egger	24	1.10595	0.749303	3.02211	0.6958-13.1259	0.15412	0.73223
			Weighted median	24	0.433972	0.234941	1.54338	0.9738-2.4460	0.0647251	0.847624
			Weighted mode	24	0.469527	0.360084	1.59924	0.7896-3.2391	0.205155	0.999629
UNa/UK ratio	Interleukin-15 receptor subunit alpha levels		IVW	24	-0.46326	0.177626	0.629229	0.4442-0.8913	0.00910568	0.138103
			Weighted median	24	-0.317681	0.237085	0.727835	0.4573-1.1584	0.180264	0.86032
			MR Egger	24	-0.288713	0.752172	0.749227	0.1715-3.2725	0.704782	0.946311
			Weighted mode	24	-0.28788	0.412499	0.749851	0.3341-1.6831	0.49224	0.999629
UNa/UK ratio	T-cell surface glycoprotein CD5 levels		IVW	24	-0.427172	0.172546	0.652351	0.4652-0.9149	0.0132974	0.172866
			MR Egger	24	-1.09207	0.752586	0.33552	0.0768-1.4667	0.160864	0.73223
			Weighted median	24	-0.365487	0.233506	0.693859	0.4390-1.0966	0.117532	0.849844
			Weighted mode	24	-0.222055	0.379572	0.800871	0.3806-1.6852	0.564235	0.999629
UNa/UK ratio	Macrophage colony-stimulating factor 1 levels		IVW	23	-0.376928	0.161293	0.685966	0.5000-0.9410	0.0194438	0.196598
			MR Egger	23	-1.27609	0.717111	0.279127	0.0685-1.1382	0.0896389	0.73223
			Weighted median	23	-0.375206	0.217023	0.687148	0.4491-1.0514	0.083831	0.847624
			Weighted mode	23	-0.390503	0.430478	0.676717	0.2911-1.5734	0.374163	0.999629
UNa/UK ratio	Signaling lymphocytic activation molecule levels		IVW	24	-0.364132	0.160502	0.6948	0.5073-0.9517	0.0232865	0.211907
			MR Egger	24	-1.30971	0.683126	0.269899	0.0707-1.0297	0.0682861	0.73223
			Weighted median	24	-0.275509	0.228967	0.759186	0.4847-1.1892	0.228872	0.86032
			Weighted mode	24	-0.000210625	0.448078	0.999789	0.4154-2.4061	0.999629	0.999629
UNa/UK ratio	Fibroblast growth factor 21 levels		IVW	22	0.422969	0.209074	1.52649	1.0133-2.2996	0.0430673	0.350648
			MR Egger	22	0.901073	0.940081	2.46224	0.3900-15.5433	0.349253	0.783162
			Weighted median	22	0.429245	0.26048	1.5361	0.9219-2.5594	0.0993724	0.849844
			Weighted mode	22	0.351491	0.524556	1.42118	0.5083-3.9734	0.510114	0.999629
UNa/UK ratio	Artemin levels		IVW	24	-0.340137	0.173253	0.711673	0.5068-0.9994	0.0496187	0.350648
			Weighted median	24	-0.268301	0.235878	0.764678	0.4816-1.2141	0.255347	0.86032
			MR Egger	24	-0.265871	0.71931	0.766538	0.1872-3.1392	0.7152	0.946311
			Weighted mode	24	-0.215399	0.380839	0.806219	0.3822-1.7007	0.577148	0.999629

## Sheet: S7
Supplementary Table 7. Sensitivity Analyses of the UNa/UK Ratio on Circulating Inflammatory Proteins
Exposure	Outcome	Pleiotropy			Heterogenenity
		MR_egger_intercept	MR_egger_se	MR_egger_Pval	IVW_Q	IVW_Q_df	IVW_Q_pval	MR_egger_Q	MR_egger_Q_df	MR_egger_Q_pval
UNa/UK ratio	Fractalkine levels	0.0229959	0.0149671	0.138693	36.0628	23	0.0406484	32.5682	22	0.0682111
UNa/UK ratio	T-cell surface glycoprotein CD6 isoform levels	0.00763162	0.0123781	0.543866	16.9476	23	0.811814	16.5675	22	0.786758
UNa/UK ratio	Urokinase-type plasminogen activator levels	0.0085547	0.0127859	0.51041	24.3797	23	0.38304	23.8935	22	0.352837
UNa/UK ratio	Interleukin-24 levels	-0.0113082	0.0136653	0.416834	24.1362	23	0.396297	23.4076	22	0.379026
UNa/UK ratio	Interleukin-15 receptor subunit alpha levels	-0.00327471	0.0136953	0.813232	25.3271	23	0.333644	25.2614	22	0.284736
UNa/UK ratio	T-cell surface glycoprotein CD5 levels	0.012407	0.0136662	0.37379	28.3779	23	0.201826	27.3532	22	0.198118
UNa/UK ratio	Macrophage colony-stimulating factor 1 levels	0.0163931	0.012739	0.212156	20.9453	22	0.524119	19.2894	21	0.566582
UNa/UK ratio	Signaling lymphocytic activation molecule levels	0.017653	0.0124116	0.168962	24.0107	23	0.403216	21.9878	22	0.46062
UNa/UK ratio	Fibroblast growth factor 21 levels	-0.00867442	0.0166135	0.607316	31.8801	21	0.0602065	31.4514	20	0.0495063
UNa/UK ratio	Artemin levels	-0.00139477	0.0131114	0.916246	17.8249	23	0.766917	17.8136	22	0.716982

## Sheet: S8
Supplementary Table 8. MR Analyses of the UNa/UK Ratio on Immune Cells (P-IVW<0.05)
Exposure	Outcome	Method	nSNP	Beta	SE	OR	OR(95%CI)	P-value	P-FDR
UNa/UK ratio	CD3- lymphocyte %leukocyte	IVW	23	-1.22821	0.346353	0.292817	0.1485-0.5773	0.000390962	0.177589
UNa/UK ratio	CD3- lymphocyte %leukocyte	MR Egger	23	-2.99923	1.10572	0.0498256	0.0057-0.4352	0.0130441	0.984396
UNa/UK ratio	CD3- lymphocyte %leukocyte	Weighted median	23	-1.1295	0.507652	0.323193	0.1195-0.8741	0.0260839	0.76165
UNa/UK ratio	CD3- lymphocyte %leukocyte	Weighted mode	23	-1.61476	0.886485	0.198939	0.0350-1.1306	0.0821531	0.999352
UNa/UK ratio	CCR7 on naive CD4+ T cell	IVW	23	-1.25678	0.368805	0.284569	0.1381-0.5863	0.000655096	0.177589
UNa/UK ratio	CCR7 on naive CD4+ T cell	MR Egger	23	-1.35487	1.19454	0.25798	0.0248-2.6817	0.269485	0.984396
UNa/UK ratio	CCR7 on naive CD4+ T cell	Weighted median	23	-1.18474	0.514282	0.305826	0.1116-0.8380	0.021241	0.76165
UNa/UK ratio	CCR7 on naive CD4+ T cell	Weighted mode	23	-1.08159	0.70862	0.339056	0.0845-1.3598	0.141176	0.999352
UNa/UK ratio	CD39 on monocyte	IVW	23	1.22744	0.371939	3.41247	1.6461-7.0741	0.000966496	0.177589
UNa/UK ratio	CD39 on monocyte	MR Egger	23	0.350857	1.20427	1.42028	0.1341-15.0478	0.773647	0.984396
UNa/UK ratio	CD39 on monocyte	Weighted median	23	1.01798	0.516729	2.76759	1.0052-7.6199	0.0488344	0.86949
UNa/UK ratio	CD39 on monocyte	Weighted mode	23	1.04172	0.717912	2.83408	0.6939-11.5747	0.16088	0.999352
UNa/UK ratio	CD28 on CD45RA+ CD4+ T cell	IVW	19	-1.34869	0.408918	0.25958	0.1165-0.5786	0.00097309	0.177589
UNa/UK ratio	CD28 on CD45RA+ CD4+ T cell	MR Egger	19	-3.01031	1.21405	0.0492762	0.0046-0.5322	0.023927	0.984396
UNa/UK ratio	CD28 on CD45RA+ CD4+ T cell	Weighted median	19	-1.52324	0.603586	0.218004	0.0668-0.7116	0.0116143	0.76165
UNa/UK ratio	CD28 on CD45RA+ CD4+ T cell	Weighted mode	19	-1.80246	0.834755	0.164893	0.0321-0.8468	0.0445723	0.999352
UNa/UK ratio	CD3 on Natural Killer T	IVW	23	1.11409	0.353556	3.0468	1.5237-6.0925	0.00162658	0.237481
UNa/UK ratio	CD3 on Natural Killer T	MR Egger	23	1.67321	1.15439	5.32925	0.5547-51.2043	0.161988	0.984396
UNa/UK ratio	CD3 on Natural Killer T	Weighted median	23	1.26502	0.494331	3.54316	1.3446-9.3363	0.0104957	0.76165
UNa/UK ratio	CD3 on Natural Killer T	Weighted mode	23	1.41954	0.676144	4.13521	1.0989-15.5612	0.0474699	0.999352
UNa/UK ratio	CD25++ CD45RA+ CD4 not regulatory T cell Absolute Count	IVW	23	1.06843	0.353054	2.9108	1.4571-5.8148	0.00247612	0.283099
UNa/UK ratio	CD25++ CD45RA+ CD4 not regulatory T cell Absolute Count	MR Egger	23	1.39793	1.14062	4.04681	0.4327-37.8466	0.233921	0.984396
UNa/UK ratio	CD25++ CD45RA+ CD4 not regulatory T cell Absolute Count	Weighted median	23	1.43755	0.505114	4.21037	1.5644-11.3314	0.00442728	0.76165
UNa/UK ratio	CD25++ CD45RA+ CD4 not regulatory T cell Absolute Count	Weighted mode	23	1.59258	0.744387	4.9164	1.1429-21.1487	0.0437457	0.999352
UNa/UK ratio	CD3- lymphocyte %lymphocyte	IVW	17	-1.07193	0.365029	0.342348	0.1674-0.7001	0.00331886	0.283099
UNa/UK ratio	CD3- lymphocyte %lymphocyte	MR Egger	17	-1.34141	1.13301	0.261476	0.0284-2.4092	0.254859	0.984396
UNa/UK ratio	CD3- lymphocyte %lymphocyte	Weighted median	17	-0.934875	0.500657	0.392635	0.1472-1.0475	0.0618603	0.935926
UNa/UK ratio	CD3- lymphocyte %lymphocyte	Weighted mode	17	-0.808918	0.648734	0.44534	0.1249-1.5882	0.230373	0.999352
UNa/UK ratio	CD20 on IgD- CD38+ B cell	IVW	23	0.964851	0.331086	2.6244	1.3715-5.0218	0.00356602	0.283099
UNa/UK ratio	CD20 on IgD- CD38+ B cell	MR Egger	23	1.96852	1.08488	7.16004	0.8540-60.0321	0.0839136	0.984396
UNa/UK ratio	CD20 on IgD- CD38+ B cell	Weighted median	23	1.01201	0.473998	2.75114	1.0865-6.9661	0.0327563	0.787288
UNa/UK ratio	CD20 on IgD- CD38+ B cell	Weighted mode	23	0.921693	0.764616	2.51354	0.5616-11.2497	0.240842	0.999352
UNa/UK ratio	CD25++ CD45RA+ CD4 not regulatory T cell %CD4+ T cell	IVW	23	1.01957	0.350986	2.772	1.3932-5.5152	0.00367401	0.283099
UNa/UK ratio	CD25++ CD45RA+ CD4 not regulatory T cell %CD4+ T cell	MR Egger	23	1.65609	1.15363	5.23877	0.5461-50.2593	0.16586	0.984396
UNa/UK ratio	CD25++ CD45RA+ CD4 not regulatory T cell %CD4+ T cell	Weighted median	23	1.4272	0.483746	4.16703	1.6146-10.7547	0.00317447	0.76165
UNa/UK ratio	CD25++ CD45RA+ CD4 not regulatory T cell %CD4+ T cell	Weighted mode	23	1.57226	0.711152	4.81754	1.1953-19.4165	0.0377447	0.999352
UNa/UK ratio	CD25 on resting CD4 regulatory T cell	IVW	23	0.975705	0.341418	2.65304	1.3587-5.1804	0.00426587	0.283099
UNa/UK ratio	CD25 on resting CD4 regulatory T cell	MR Egger	23	1.566	1.11333	4.78748	0.5400-42.4418	0.174175	0.984396
UNa/UK ratio	CD25 on resting CD4 regulatory T cell	Weighted median	23	0.987445	0.459292	2.68437	1.0911-6.6039	0.031561	0.787288
UNa/UK ratio	CD25 on resting CD4 regulatory T cell	Weighted mode	23	1.13622	0.704012	3.11498	0.7838-12.3800	0.120797	0.999352
UNa/UK ratio	T cell %lymphocyte	IVW	22	0.904913	0.331555	2.47172	1.2905-4.7340	0.00634687	0.341973
UNa/UK ratio	T cell %lymphocyte	MR Egger	22	1.76569	1.07542	5.8456	0.7103-48.1113	0.116251	0.984396
UNa/UK ratio	T cell %lymphocyte	Weighted median	22	0.867849	0.461746	2.38178	0.9635-5.8877	0.060177	0.935926
UNa/UK ratio	T cell %lymphocyte	Weighted mode	22	0.792262	0.621398	2.20839	0.6533-7.4648	0.216247	0.999352
UNa/UK ratio	CD25 on CD4 regulatory T cell	IVW	23	0.910736	0.337208	2.48615	1.2838-4.8147	0.00691705	0.341973
UNa/UK ratio	CD25 on CD4 regulatory T cell	MR Egger	23	1.46593	1.0995	4.33156	0.5020-37.3727	0.196726	0.984396
UNa/UK ratio	CD25 on CD4 regulatory T cell	Weighted median	23	0.636818	0.489466	1.89046	0.7243-4.9341	0.193242	0.995079
UNa/UK ratio	CD25 on CD4 regulatory T cell	Weighted mode	23	0.134739	0.921818	1.14424	0.1879-6.9692	0.885121	0.999352
UNa/UK ratio	HLA DR++ monocyte %leukocyte	IVW	23	-0.915424	0.342343	0.400347	0.2047-0.7831	0.00749531	0.341973
UNa/UK ratio	HLA DR++ monocyte %leukocyte	MR Egger	23	-0.636465	1.11018	0.52916	0.0601-4.6622	0.572532	0.984396
UNa/UK ratio	HLA DR++ monocyte %leukocyte	Weighted median	23	-0.96837	0.463459	0.379702	0.1531-0.9418	0.0366682	0.787288
UNa/UK ratio	HLA DR++ monocyte %leukocyte	Weighted mode	23	-0.84826	0.629078	0.428159	0.1248-1.4692	0.191244	0.999352
UNa/UK ratio	CD25++ CD4+ T cell Absolute Count	IVW	23	0.900692	0.352389	2.46131	1.2337-4.9105	0.0105896	0.454731
UNa/UK ratio	CD25++ CD4+ T cell Absolute Count	MR Egger	23	0.630808	1.16485	1.87913	0.1916-18.4286	0.593836	0.984396
UNa/UK ratio	CD25++ CD4+ T cell Absolute Count	Weighted median	23	1.17538	0.514926	3.23936	1.1807-8.8874	0.0224531	0.76165
UNa/UK ratio	CD25++ CD4+ T cell Absolute Count	Weighted mode	23	1.51627	0.786765	4.55521	0.9745-21.2920	0.0669634	0.999352
UNa/UK ratio	CD25++ CD45RA+ CD4 not regulatory T cell %T cell	IVW	23	0.84757	0.346248	2.33397	1.1840-4.6007	0.0143704	0.552126
UNa/UK ratio	CD25++ CD45RA+ CD4 not regulatory T cell %T cell	MR Egger	23	1.3832	1.12078	3.98763	0.4433-35.8710	0.230785	0.984396
UNa/UK ratio	CD25++ CD45RA+ CD4 not regulatory T cell %T cell	Weighted median	23	1.27074	0.493276	3.56348	1.3552-9.3704	0.00999168	0.76165
UNa/UK ratio	CD25++ CD45RA+ CD4 not regulatory T cell %T cell	Weighted mode	23	1.44442	0.688439	4.23939	1.0997-16.3423	0.0476006	0.999352
UNa/UK ratio	CD4+CD8+ T cell %T cell	IVW	13	-1.13613	0.473895	0.321059	0.1268-0.8128	0.0165107	0.60264
UNa/UK ratio	CD4+CD8+ T cell %T cell	MR Egger	13	-1.42134	1.37459	0.241391	0.0163-3.5710	0.32333	0.984396
UNa/UK ratio	CD4+CD8+ T cell %T cell	Weighted median	13	-1.83627	0.589122	0.15941	0.0502-0.5058	0.00182722	0.76165
UNa/UK ratio	CD4+CD8+ T cell %T cell	Weighted mode	13	-2.12046	0.828307	0.119976	0.0237-0.6084	0.0250018	0.999352
UNa/UK ratio	CD25 on secreting CD4 regulatory T cell	IVW	23	0.810849	0.341481	2.24982	1.1521-4.3936	0.0175724	0.608127
UNa/UK ratio	CD25 on secreting CD4 regulatory T cell	MR Egger	23	1.06447	1.11356	2.89929	0.3269-25.7141	0.34999	0.984396
UNa/UK ratio	CD25 on secreting CD4 regulatory T cell	Weighted median	23	0.510571	0.465459	1.66624	0.6692-4.1490	0.272676	0.995079
UNa/UK ratio	CD25 on secreting CD4 regulatory T cell	Weighted mode	23	0.27629	0.833997	1.31823	0.2571-6.7593	0.743565	0.999352
UNa/UK ratio	CD19 on IgD- CD38+ B cell	IVW	23	0.782748	0.331822	2.18748	1.1415-4.1918	0.0183271	0.608127
UNa/UK ratio	CD19 on IgD- CD38+ B cell	MR Egger	23	0.376261	1.08713	1.45683	0.1730-12.2686	0.732708	0.984396
UNa/UK ratio	CD19 on IgD- CD38+ B cell	Weighted median	23	0.566272	0.466858	1.76169	0.7056-4.3987	0.225152	0.995079
UNa/UK ratio	CD19 on IgD- CD38+ B cell	Weighted mode	23	0.463965	0.698394	1.59037	0.4046-6.2515	0.513382	0.999352
UNa/UK ratio	Granulocyte Absolute Count	IVW	23	0.786252	0.339848	2.19515	1.1277-4.2732	0.0206928	0.632367
UNa/UK ratio	Granulocyte Absolute Count	MR Egger	23	2.64163	1.10261	14.036	1.6169-121.8439	0.0259798	0.984396
UNa/UK ratio	Granulocyte Absolute Count	Weighted median	23	0.766329	0.461082	2.15185	0.8716-5.3124	0.096508	0.995079
UNa/UK ratio	Granulocyte Absolute Count	Weighted mode	23	1.77718	0.891256	5.91317	1.0308-33.9213	0.0586902	0.999352
UNa/UK ratio	CCR7 on naive CD8+ T cell	IVW	23	-0.892052	0.3877	0.409814	0.1917-0.8762	0.0213985	0.632367
UNa/UK ratio	CCR7 on naive CD8+ T cell	MR Egger	23	-1.25664	1.28208	0.284608	0.0231-3.5122	0.338165	0.984396
UNa/UK ratio	CCR7 on naive CD8+ T cell	Weighted median	23	-1.01921	0.507812	0.36088	0.1334-0.9764	0.0447431	0.837499
UNa/UK ratio	CCR7 on naive CD8+ T cell	Weighted mode	23	-1.04749	0.685899	0.350817	0.0915-1.3456	0.140966	0.999352
UNa/UK ratio	Natural Killer %lymphocyte	IVW	23	-0.782729	0.343124	0.457157	0.2333-0.8956	0.0225373	0.632367
UNa/UK ratio	Natural Killer %lymphocyte	MR Egger	23	-1.07296	1.13823	0.341994	0.0367-3.1835	0.356577	0.984396
UNa/UK ratio	Natural Killer %lymphocyte	Weighted median	23	-0.844191	0.458706	0.429905	0.1750-1.0564	0.0657131	0.935926
UNa/UK ratio	Natural Killer %lymphocyte	Weighted mode	23	-0.9539	0.598937	0.385236	0.1191-1.2461	0.125505	0.999352
UNa/UK ratio	SSC-A on Natural Killer T	IVW	23	0.996836	0.439019	2.70969	1.1461-6.4065	0.0231714	0.632367
UNa/UK ratio	SSC-A on Natural Killer T	MR Egger	23	1.75586	1.45627	5.78843	0.3334-100.4987	0.241333	0.984396
UNa/UK ratio	SSC-A on Natural Killer T	Weighted median	23	1.52362	0.550318	4.5888	1.5605-13.4939	0.0056295	0.76165
UNa/UK ratio	SSC-A on Natural Killer T	Weighted mode	23	1.33926	0.840159	3.81622	0.7353-19.8057	0.12519	0.999352
UNa/UK ratio	CD25++ CD45RA- CD4 not regulatory T cell Absolute Count	IVW	23	0.802555	0.354013	2.23123	1.1148-4.4657	0.0233889	0.632367
UNa/UK ratio	CD25++ CD45RA- CD4 not regulatory T cell Absolute Count	MR Egger	23	0.533431	1.17035	1.70477	0.1720-16.9001	0.653221	0.984396
UNa/UK ratio	CD25++ CD45RA- CD4 not regulatory T cell Absolute Count	Weighted median	23	0.815137	0.530552	2.25948	0.7987-6.3918	0.124442	0.995079
UNa/UK ratio	CD25++ CD45RA- CD4 not regulatory T cell Absolute Count	Weighted mode	23	0.7607	0.832683	2.13977	0.4184-10.9437	0.370856	0.999352
UNa/UK ratio	CD25++ CD4+ T cell %CD4+ T cell	IVW	23	0.774549	0.343906	2.16961	1.1057-4.2572	0.0243088	0.633765
UNa/UK ratio	CD25++ CD4+ T cell %CD4+ T cell	MR Egger	23	0.787984	1.1134	2.19896	0.2480-19.4966	0.486894	0.984396
UNa/UK ratio	CD25++ CD4+ T cell %CD4+ T cell	Weighted median	23	0.615872	0.464721	1.85127	0.7445-4.6031	0.185088	0.995079
UNa/UK ratio	CD25++ CD4+ T cell %CD4+ T cell	Weighted mode	23	0.545359	0.695811	1.72523	0.4411-6.7473	0.441529	0.999352
UNa/UK ratio	Activated & resting CD4 regulatory T cell Absolute Count	IVW	23	0.75051	0.337304	2.11808	1.0935-4.1026	0.0260794	0.656481
UNa/UK ratio	Activated & resting CD4 regulatory T cell Absolute Count	MR Egger	23	0.942367	1.08982	2.56605	0.3031-21.7238	0.396973	0.984396
UNa/UK ratio	Activated & resting CD4 regulatory T cell Absolute Count	Weighted median	23	1.19132	0.501301	3.29143	1.2322-8.7923	0.0174797	0.76165
UNa/UK ratio	Activated & resting CD4 regulatory T cell Absolute Count	Weighted mode	23	1.43177	0.784415	4.18609	0.8997-19.4767	0.0815685	0.999352
UNa/UK ratio	CD45RA on CD39+ resting CD4 regulatory T cell	IVW	9	1.29945	0.593876	3.66728	1.1451-11.7452	0.0286636	0.673033
UNa/UK ratio	CD45RA on CD39+ resting CD4 regulatory T cell	MR Egger	9	2.10392	1.51416	8.19826	0.4215-159.4426	0.207274	0.984396
UNa/UK ratio	CD45RA on CD39+ resting CD4 regulatory T cell	Weighted median	9	1.11023	0.742857	3.03507	0.7077-13.0167	0.135033	0.995079
UNa/UK ratio	CD45RA on CD39+ resting CD4 regulatory T cell	Weighted mode	9	1.66089	1.07624	5.26399	0.6386-43.3940	0.16135	0.999352
UNa/UK ratio	SSC-A on Natural Killer	IVW	23	0.875353	0.4028	2.39972	1.0897-5.2848	0.0297677	0.673033
UNa/UK ratio	SSC-A on Natural Killer	MR Egger	23	1.22595	1.3431	3.40741	0.2450-47.3912	0.371721	0.984396
UNa/UK ratio	SSC-A on Natural Killer	Weighted median	23	0.534151	0.530566	1.706	0.6030-4.8262	0.314051	0.995079
UNa/UK ratio	SSC-A on Natural Killer	Weighted mode	23	0.447625	0.755008	1.56459	0.3562-6.8719	0.55931	0.999352
UNa/UK ratio	BAFF-R on IgD- CD38+ B cell	IVW	23	0.718493	0.331655	2.05134	1.0708-3.9296	0.0302818	0.673033
UNa/UK ratio	BAFF-R on IgD- CD38+ B cell	MR Egger	23	0.419792	1.08669	1.52164	0.1808-12.8033	0.703158	0.984396
UNa/UK ratio	BAFF-R on IgD- CD38+ B cell	Weighted median	23	0.69062	0.441155	1.99495	0.8403-4.7364	0.11747	0.995079
UNa/UK ratio	BAFF-R on IgD- CD38+ B cell	Weighted mode	23	0.499483	0.652762	1.64787	0.4584-5.9233	0.452293	0.999352
UNa/UK ratio	CD27 on Plasma Blast-Plasma Cell	IVW	23	-0.700075	0.324967	0.496548	0.2626-0.9388	0.0312169	0.673033
UNa/UK ratio	CD27 on Plasma Blast-Plasma Cell	MR Egger	23	-0.658552	1.06461	0.5176	0.0642-4.1707	0.542841	0.984396
UNa/UK ratio	CD27 on Plasma Blast-Plasma Cell	Weighted median	23	-0.764338	0.458321	0.465642	0.1896-1.1434	0.0953768	0.995079
UNa/UK ratio	CD27 on Plasma Blast-Plasma Cell	Weighted mode	23	-0.946712	0.63347	0.388015	0.1121-1.3430	0.149255	0.999352
UNa/UK ratio	CD4-CD8- Natural Killer T %lymphocyte	IVW	23	0.790517	0.368204	2.20454	1.0713-4.5367	0.0317967	0.673033
UNa/UK ratio	CD4-CD8- Natural Killer T %lymphocyte	MR Egger	23	1.10405	1.22058	3.01637	0.2757-32.9959	0.375973	0.984396
UNa/UK ratio	CD4-CD8- Natural Killer T %lymphocyte	Weighted median	23	0.592477	0.480303	1.80846	0.7055-4.6361	0.217371	0.995079
UNa/UK ratio	CD4-CD8- Natural Killer T %lymphocyte	Weighted mode	23	0.781949	0.682861	2.18573	0.5732-8.3341	0.264469	0.999352
UNa/UK ratio	CD11b on CD33+ HLA DR+ CD14dim	IVW	23	1.01841	0.47761	2.76879	1.0858-7.0606	0.0329818	0.673033
UNa/UK ratio	CD11b on CD33+ HLA DR+ CD14dim	MR Egger	23	1.75989	1.55086	5.81178	0.2781-121.4595	0.269255	0.984396
UNa/UK ratio	CD11b on CD33+ HLA DR+ CD14dim	Weighted median	23	1.5144	0.689213	4.54671	1.1777-17.5537	0.0279995	0.78614
UNa/UK ratio	CD11b on CD33+ HLA DR+ CD14dim	Weighted mode	23	1.91336	1.01929	6.7758	0.9190-49.9570	0.0738219	0.999352
UNa/UK ratio	CD4-CD8- Natural Killer T Absolute Count	IVW	9	1.01614	0.484631	2.76252	1.0685-7.1422	0.0360169	0.673033
UNa/UK ratio	CD4-CD8- Natural Killer T Absolute Count	MR Egger	9	0.282876	1.17509	1.32694	0.1326-13.2772	0.816665	0.984396
UNa/UK ratio	CD4-CD8- Natural Killer T Absolute Count	Weighted median	9	1.01886	0.628181	2.77003	0.8087-9.4886	0.10482	0.995079
UNa/UK ratio	CD4-CD8- Natural Killer T Absolute Count	Weighted mode	9	1.37866	0.760843	3.96959	0.8935-17.6355	0.107558	0.999352
UNa/UK ratio	Activated CD4 regulatory T cell Absolute Count	IVW	23	0.748547	0.35767	2.11393	1.0487-4.2613	0.036363	0.673033
UNa/UK ratio	Activated CD4 regulatory T cell Absolute Count	MR Egger	23	0.771116	1.18543	2.16218	0.2118-22.0776	0.522427	0.984396
UNa/UK ratio	Activated CD4 regulatory T cell Absolute Count	Weighted median	23	1.03861	0.494741	2.82528	1.0713-7.4506	0.0357908	0.787288
UNa/UK ratio	Activated CD4 regulatory T cell Absolute Count	Weighted mode	23	1.23633	0.788327	3.44294	0.7343-16.1424	0.131085	0.999352
UNa/UK ratio	CD80 on CD62L+ plasmacytoid Dendritic Cell	IVW	23	-0.777623	0.376023	0.459497	0.2199-0.9602	0.0386379	0.673033
UNa/UK ratio	CD80 on CD62L+ plasmacytoid Dendritic Cell	MR Egger	23	-1.36604	1.22397	0.255115	0.0232-2.8093	0.277	0.984396
UNa/UK ratio	CD80 on CD62L+ plasmacytoid Dendritic Cell	Weighted median	23	-1.01812	0.521798	0.361274	0.1299-1.0046	0.0510361	0.887056
UNa/UK ratio	CD80 on CD62L+ plasmacytoid Dendritic Cell	Weighted mode	23	-0.935087	0.697732	0.392552	0.1000-1.5411	0.193865	0.999352
UNa/UK ratio	Activated & resting CD4 regulatory T cell %CD4+ T cell	IVW	23	0.690871	0.334895	1.99545	1.0351-3.8469	0.0391178	0.673033
UNa/UK ratio	Activated & resting CD4 regulatory T cell %CD4+ T cell	MR Egger	23	1.33636	1.08388	3.80517	0.4547-31.8412	0.231221	0.984396
UNa/UK ratio	Activated & resting CD4 regulatory T cell %CD4+ T cell	Weighted median	23	0.55097	0.49615	1.73494	0.6561-4.5879	0.266788	0.995079
UNa/UK ratio	Activated & resting CD4 regulatory T cell %CD4+ T cell	Weighted mode	23	0.240038	0.957497	1.2713	0.1946-8.3040	0.804378	0.999352
UNa/UK ratio	Effector Memory CD4-CD8- T cell Absolute Count	IVW	23	0.795288	0.385698	2.21508	1.0401-4.7174	0.0392129	0.673033
UNa/UK ratio	Effector Memory CD4-CD8- T cell Absolute Count	MR Egger	23	1.37357	1.26887	3.94943	0.3284-47.4921	0.291299	0.984396
UNa/UK ratio	Effector Memory CD4-CD8- T cell Absolute Count	Weighted median	23	0.954022	0.498618	2.59613	0.9770-6.8986	0.0557057	0.935926
UNa/UK ratio	Effector Memory CD4-CD8- T cell Absolute Count	Weighted mode	23	1.11952	0.654456	3.06339	0.8494-11.0481	0.101219	0.999352
UNa/UK ratio	CD80 on plasmacytoid Dendritic Cell	IVW	23	-0.771412	0.376022	0.46236	0.2213-0.9662	0.0402174	0.673033
UNa/UK ratio	CD80 on plasmacytoid Dendritic Cell	MR Egger	23	-1.32625	1.22397	0.265472	0.0241-2.9234	0.290846	0.984396
UNa/UK ratio	CD80 on plasmacytoid Dendritic Cell	Weighted median	23	-0.903799	0.512993	0.405028	0.1482-1.1070	0.0781005	0.935926
UNa/UK ratio	CD80 on plasmacytoid Dendritic Cell	Weighted mode	23	-0.906085	0.742466	0.404103	0.0943-1.7318	0.235244	0.999352
UNa/UK ratio	Basophil Absolute Count	IVW	23	0.938958	0.457723	2.55731	1.0427-6.2720	0.0402313	0.673033
UNa/UK ratio	Basophil Absolute Count	MR Egger	23	2.53079	1.47448	12.5634	0.6982-226.0552	0.100807	0.984396
UNa/UK ratio	Basophil Absolute Count	Weighted median	23	1.85143	0.670787	6.36891	1.7103-23.7165	0.00577864	0.76165
UNa/UK ratio	Basophil Absolute Count	Weighted mode	23	2.08199	1.04614	8.02038	1.0321-62.3282	0.0591416	0.999352
UNa/UK ratio	CD4 regulatory T cell Absolute Count	IVW	23	0.702034	0.342801	2.01785	1.0306-3.9508	0.0405664	0.673033
UNa/UK ratio	CD4 regulatory T cell Absolute Count	MR Egger	23	0.102599	1.11757	1.10805	0.1240-9.9050	0.927723	0.984396
UNa/UK ratio	CD4 regulatory T cell Absolute Count	Weighted median	23	0.896825	0.494207	2.45181	0.9307-6.4590	0.069574	0.935926
UNa/UK ratio	CD4 regulatory T cell Absolute Count	Weighted mode	23	1.10997	0.732554	3.03425	0.7219-12.7531	0.143959	0.999352
UNa/UK ratio	CD28 on CD4+ T cell	IVW	23	-0.740582	0.366035	0.476836	0.2327-0.9771	0.0430467	0.678709
UNa/UK ratio	CD28 on CD4+ T cell	MR Egger	23	-1.56309	1.18589	0.209487	0.0205-2.1409	0.201674	0.984396
UNa/UK ratio	CD28 on CD4+ T cell	Weighted median	23	-1.21299	0.510633	0.297306	0.1093-0.8088	0.0175265	0.76165
UNa/UK ratio	CD28 on CD4+ T cell	Weighted mode	23	-1.0555	0.716747	0.34802	0.0854-1.4181	0.155017	0.999352
UNa/UK ratio	SSC-A on CD4+ T cell	IVW	22	0.713396	0.353164	2.04091	1.0214-4.0780	0.0433821	0.678709
UNa/UK ratio	SSC-A on CD4+ T cell	MR Egger	22	2.02239	1.15362	7.55634	0.7876-72.4931	0.0949052	0.984396
UNa/UK ratio	SSC-A on CD4+ T cell	Weighted median	22	0.727197	0.49158	2.06927	0.7895-5.4232	0.139058	0.995079
UNa/UK ratio	SSC-A on CD4+ T cell	Weighted mode	22	0.911548	0.724031	2.48817	0.6020-10.2846	0.22185	0.999352
UNa/UK ratio	CD25 on IgD- CD38+ B cell	IVW	23	0.662437	0.32843	1.93951	1.0189-3.6920	0.0436977	0.678709
UNa/UK ratio	CD25 on IgD- CD38+ B cell	MR Egger	23	1.54862	1.07638	4.70498	0.5706-38.7963	0.164965	0.984396
UNa/UK ratio	CD25 on IgD- CD38+ B cell	Weighted median	23	0.791221	0.435573	2.20609	0.9394-5.1807	0.0692928	0.935926
UNa/UK ratio	CD25 on IgD- CD38+ B cell	Weighted mode	23	0.870238	0.632446	2.38748	0.6912-8.2469	0.182672	0.999352
UNa/UK ratio	SSC-A on CD8+ T cell	IVW	23	0.629989	0.319016	1.87759	1.0047-3.5088	0.0482922	0.715234
UNa/UK ratio	SSC-A on CD8+ T cell	MR Egger	23	1.42485	1.04134	4.15722	0.5400-32.0046	0.185687	0.984396
UNa/UK ratio	SSC-A on CD8+ T cell	Weighted median	23	0.7865	0.443091	2.1957	0.9213-5.2329	0.0758925	0.935926
UNa/UK ratio	SSC-A on CD8+ T cell	Weighted mode	23	0.849873	0.663053	2.33935	0.6378-8.5802	0.213272	0.999352

## Sheet: S9
Supplementary Table 9. Sensitivity Analyses of the UNa/UK Ratio on Immune Cells
Exposure	Outcome	Pleiotropy			Heterogenenity
		MR_egger_intercept	MR_egger_se	MR_egger_Pval	IVW_Q	IVW_Q_df	IVW_Q_pval	MR_egger_Q	MR_egger_Q_df	MR_egger_Q_pval
UNa/UK ratio	Activated & resting CD4 regulatory T cell %CD4+ T cell	-0.0128645	0.0205444	0.537946	19.1011	22	0.639077	18.709	21	0.603801
UNa/UK ratio	Activated & resting CD4 regulatory T cell Absolute Count	-0.00382509	0.020661	0.854899	19.4464	22	0.617623	19.4122	21	0.558718
UNa/UK ratio	Activated CD4 regulatory T cell Absolute Count	-0.00044977	0.0224693	0.984219	23.6037	22	0.36834	23.6033	21	0.312676
UNa/UK ratio	BAFF-R on IgD- CD38+ B cell	0.00593575	0.0205642	0.775683	10.0514	22	0.985833	9.9681	21	0.979323
UNa/UK ratio	Basophil Absolute Count	-0.0317376	0.0279648	0.2692	22.863	22	0.409502	21.5417	21	0.426318
UNa/UK ratio	CCR7 on naive CD4+ T cell	0.00195723	0.0226706	0.932019	14.4671	22	0.884075	14.4597	21	0.849057
UNa/UK ratio	CCR7 on naive CD8+ T cell	0.00727282	0.0243243	0.767884	24.6642	22	0.313403	24.5596	21	0.266741
UNa/UK ratio	CD11b on CD33+ HLA DR+ CD14dim	-0.0147838	0.0294188	0.620524	18.3374	22	0.685804	18.0849	21	0.643625
UNa/UK ratio	CD19 on IgD- CD38+ B cell	0.00807784	0.0205729	0.698539	7.5772	22	0.998115	7.42303	21	0.997147
UNa/UK ratio	CD20 on IgD- CD38+ B cell	-0.0199428	0.0205282	0.342365	17.6896	22	0.724223	16.7458	21	0.726393
UNa/UK ratio	CD25 on CD4 regulatory T cell	-0.0110493	0.0208274	0.60132	12.4569	22	0.947212	12.1755	21	0.93476
UNa/UK ratio	CD25 on IgD- CD38+ B cell	-0.0176051	0.0203638	0.397066	8.79738	22	0.994324	8.04997	21	0.994929
UNa/UK ratio	CD25 on resting CD4 regulatory T cell	-0.0117477	0.0210891	0.583383	12.9298	22	0.935101	12.6195	21	0.921367
UNa/UK ratio	CD25 on secreting CD4 regulatory T cell	-0.00504733	0.0210935	0.813205	12.9311	22	0.935064	12.8739	21	0.912978
UNa/UK ratio	CD25++ CD4+ T cell %CD4+ T cell	-0.00026774	0.0211025	0.989997	17.5814	22	0.730498	17.5812	21	0.675328
UNa/UK ratio	CD25++ CD4+ T cell Absolute Count	0.0053796	0.0220811	0.809882	22.2649	22	0.444175	22.2022	21	0.387942
UNa/UK ratio	CD25++ CD45RA- CD4 not regulatory T cell Absolute Count	0.0053644	0.0221855	0.811282	22.2072	22	0.447582	22.1455	21	0.391165
UNa/UK ratio	CD25++ CD45RA+ CD4 not regulatory T cell %CD4+ T cell	-0.0126848	0.0218654	0.567999	22.5782	22	0.425862	22.2221	21	0.386809
UNa/UK ratio	CD25++ CD45RA+ CD4 not regulatory T cell %T cell	-0.0106743	0.0212429	0.620554	17.6069	22	0.729022	17.3544	21	0.68941
UNa/UK ratio	CD25++ CD45RA+ CD4 not regulatory T cell Absolute Count	-0.00656936	0.021624	0.76427	19.2815	22	0.62789	19.1892	21	0.573006
UNa/UK ratio	CD27 on Plasma Blast-Plasma Cell	-0.000824808	0.020138	0.967717	17.3857	22	0.741725	17.384	21	0.68758
UNa/UK ratio	CD28 on CD4+ T cell	0.0164063	0.0224994	0.473941	21.0497	22	0.517665	20.518	21	0.488694
UNa/UK ratio	CD28 on CD45RA+ CD4+ T cell	0.0332649	0.0228846	0.164271	16.5306	18	0.555565	14.4177	17	0.637345
UNa/UK ratio	CD3- lymphocyte %leukocyte	0.035287	0.020955	0.107	22.6497	22	0.421731	19.814	21	0.533067
UNa/UK ratio	CD3- lymphocyte %lymphocyte	0.00571377	0.0227416	0.805032	12.4699	16	0.711046	12.4068	15	0.648011
UNa/UK ratio	CD3 on Natural Killer T	-0.0111236	0.0218629	0.616202	12.8265	22	0.937887	12.5676	21	0.923013
UNa/UK ratio	CD39 on monocyte	0.017487	0.0228496	0.452606	10.2776	22	0.983609	9.6919	21	0.982642
UNa/UK ratio	CD4 regulatory T cell Absolute Count	0.0119467	0.0211834	0.578751	21.6294	22	0.482188	21.3067	21	0.440358
UNa/UK ratio	CD4+CD8+ T cell %T cell	0.00605588	0.0272383	0.828131	15.8753	12	0.197016	15.8043	11	0.148555
UNa/UK ratio	CD45RA on CD39+ resting CD4 regulatory T cell	-0.0181648	0.0311915	0.578589	9.59154	8	0.294872	9.14831	7	0.242183
UNa/UK ratio	CD4-CD8- Natural Killer T %lymphocyte	-0.00624501	0.0231278	0.789779	26.872	22	0.21613	26.779	21	0.178289
UNa/UK ratio	CD4-CD8- Natural Killer T Absolute Count	0.0164844	0.0240656	0.515392	3.99698	8	0.857396	3.52779	7	0.832274
UNa/UK ratio	CD80 on CD62L+ plasmacytoid Dendritic Cell	0.0117182	0.0231964	0.618697	12.4863	22	0.946506	12.2311	21	0.933166
UNa/UK ratio	CD80 on plasmacytoid Dendritic Cell	0.0110494	0.0231964	0.638751	12.208	22	0.952933	11.9811	21	0.940126
UNa/UK ratio	Effector Memory CD4-CD8- T cell Absolute Count	-0.0115294	0.0240563	0.636702	30.5439	22	0.105833	30.2134	21	0.0877826
UNa/UK ratio	Granulocyte Absolute Count	-0.0369527	0.0208911	0.0914461	12.4027	22	0.948495	9.27399	21	0.986889
UNa/UK ratio	HLA DR++ monocyte %leukocyte	-0.00555518	0.0210308	0.794243	17.5669	22	0.731334	17.4972	21	0.680564
UNa/UK ratio	Natural Killer %lymphocyte	0.00577952	0.0215641	0.791302	26.0627	22	0.249001	25.9738	21	0.207448
UNa/UK ratio	SSC-A on CD4+ T cell	-0.0263859	0.0221377	0.247251	12.6005	21	0.921971	11.1799	20	0.941424
UNa/UK ratio	SSC-A on CD8+ T cell	-0.0158203	0.0197295	0.431617	15.1106	22	0.857446	14.4677	21	0.848686
UNa/UK ratio	SSC-A on Natural Killer	-0.00697961	0.0254518	0.786589	27.1438	22	0.205815	27.047	21	0.169304
UNa/UK ratio	SSC-A on Natural Killer T	-0.0151068	0.0275901	0.589777	32.8845	22	0.063517	32.4216	21	0.0530367
UNa/UK ratio	T cell %lymphocyte	-0.0173387	0.0206071	0.410075	18.0249	21	0.647426	17.317	20	0.632305

## Sheet: S10
Supplementary Table 10. MR Analyses of the UNa/UK Ratio on Plasma Metabolites (P-IVW<0.05, P-FDR<0.1)
Exposure	Outcome	Method	nSNP	Beta	SE	OR	OR(95%CI)	P-value	P-FDR
UNa/UK ratio	Plasma free asparagine levels	IVW	23	-0.809037	0.212315	0.445287	0.2937-0.6751	0.000138653	0.0842731
UNa/UK ratio	Plasma free asparagine levels	MR Egger	23	-0.256246	0.896319	0.773951	0.1336-4.4841	0.777766	0.997816
UNa/UK ratio	Plasma free asparagine levels	Weighted median	23	-0.813861	0.293131	0.443144	0.2495-0.7872	0.00549569	0.523254
UNa/UK ratio	Plasma free asparagine levels	Weighted mode	23	-0.958213	0.647424	0.383578	0.1078-1.3644	0.153042	0.99551
UNa/UK ratio	Gamma-glutamylglutamine levels	IVW	23	-0.807492	0.213674	0.445975	0.2934-0.6779	0.000157412	0.0842731
UNa/UK ratio	Gamma-glutamylglutamine levels	MR Egger	23	-1.37288	0.903703	0.253376	0.0431-1.4894	0.143632	0.838054
UNa/UK ratio	Gamma-glutamylglutamine levels	Weighted median	23	-1.02408	0.297001	0.359128	0.2006-0.6428	0.000564633	0.296164
UNa/UK ratio	Gamma-glutamylglutamine levels	Weighted mode	23	-1.19303	0.54514	0.303301	0.1042-0.8829	0.0395399	0.99551

[truncated: 5 more sheets: S11, S12, S13, S14, S15]
